# Supplementary material for: Genome-Wide Characterization and Transcriptional Profiling of the WRKY Gene Family During Heartwood Formation in Dalbergia odorifera
Source: Genes (Basel). 2026 Mar 28;17(4):386. doi: 10.3390/genes17040386 (PMC13116284; doi:10.3390/genes17040386)
Supplement: Supplementary file 1 [file genes-17-00386-s001.zip]

Archive with 2 entries (2 files):
- Figure S1-3.pdf
- Table S1-5.xlsx
