# Supplementary material for: Genome-Wide Characterization and Transcriptional Profiling of the WRKY Gene Family During Heartwood Formation in Dalbergia odorifera
Source: Genes (Basel). 2026 Mar 28;17(4):386. doi: 10.3390/genes17040386 (PMC13116284; doi:10.3390/genes17040386)
Supplement: Supplementary file 1 [file genes-17-00386-s001.zip › Table S1-5.xlsx]

## Sheet: Table S1
Table S1: Detailed characteristics of the WRKY proteins in this study
Sequence ID	Gene ID	Number of Amino Acid	Molecular Weight	Isoelectric Point	Instability Index	Aliphatic Index	Grand Average of Hydropathicity	Subcellular localization prediction
DodWRKY42	evm.model.scaffold_5.42	142	16701.7	9.52	65.62	50.14	-1.132	nucl
DodWRKY23	evm.model.scaffold_7.40	155	17452.7	9.69	32.62	65.94	-0.916	nucl
DodWRKY81	evm.model.scaffold_376.147	155	17934.1	9.41	36.08	66.58	-0.905	nucl
DodWRKY90	evm.model.scaffold_36.583	162	18509	4.95	40.93	41.42	-1.283	nucl
DodWRKY69	evm.model.scaffold_97.606	166	19044.6	7.8	44.12	75.72	-0.775	nucl
DodWRKY79	evm.model.scaffold_37.47	167	19372	5.29	26.9	35.51	-1.368	nucl
DodWRKY45	evm.model.scaffold_35.360	174	19415.4	5.01	70.39	58.79	-0.927	nucl
DodWRKY40	evm.model.scaffold_5.275	174	19635.6	6.18	48.39	45.86	-0.83	cytoplasm
DodWRKY87	evm.model.scaffold_36.363	190	21448.3	8.29	54.16	40	-1.122	nucl
DodWRKY9	evm.model.scaffold_202.18	194	21689.1	9.05	51.71	50.21	-0.948	nucl
DodWRKY4	evm.model.scaffold_396.126	215	24203.3	8.77	45.76	64.88	-0.772	nucl
DodWRKY1	evm.model.scaffold_51.51	229	25944.4	7.07	54.54	47.25	-0.951	nucl
DodWRKY58	evm.model.scaffold_176.233	232	25980.4	7.59	44.15	50.43	-0.889	nucl
DodWRKY62	evm.model.scaffold_457.739	235	26405.7	8.97	57.98	60.98	-0.739	peroxisome
DodWRKY41	evm.model.scaffold_5.265	235	26555	9.22	46.26	58.47	-0.678	nucl
DodWRKY88	evm.model.scaffold_36.366	240	27178.7	8.25	51.91	64.12	-0.67	nucl
DodWRKY92	evm.model.scaffold_40.466	267	28562.7	5.69	60.74	64.31	-0.564	nucl
DodWRKY78	evm.model.scaffold_62.2	267	29909.9	7.01	54.61	83.3	-0.609	nucl
DodWRKY12	evm.model.scaffold_222.621	267	30415.6	5.11	64.23	56.25	-0.99	nucl
DodWRKY36	evm.model.scaffold_5.1900	280	31189.7	7.65	57.61	53.68	-0.775	nucl
DodWRKY71	evm.model.scaffold_97.139	287	32431.3	9.23	49.35	90.66	-0.114	plasmalemma
DodWRKY6	evm.model.scaffold_273.232	294	32824.3	6.46	60.76	59.35	-0.796	nucl
DodWRKY77	evm.model.scaffold_62.3	296	33184.5	6.26	45.77	76.08	-0.567	nucl
DodWRKY21	evm.model.scaffold_100.1493	307	33337.7	5.86	60.93	50.98	-0.756	nucl
DodWRKY89	evm.model.scaffold_36.488	305	33631.7	6.66	49.54	68.75	-0.579	nucl
DodWRKY31	evm.model.scaffold_39.537	313	33995.4	9.9	50.47	64.86	-0.591	nucl
DodWRKY17	evm.model.scaffold_100.780	302	34070	5.24	58.59	68.44	-0.75	nucl
DodWRKY94	evm.model.scaffold_40.1663	308	34171.6	8.88	48.34	66.43	-0.726	nucl
DodWRKY72	evm.model.scaffold_427.65	306	34312.5	7.25	45.12	60.59	-0.669	nucl
DodWRKY73	evm.model.scaffold_427.67	312	34468.2	5.7	46.94	60.03	-0.73	nucl
DodWRKY60	evm.model.scaffold_457.270	309	34858.7	4.81	64.75	38.8	-1.068	nucl
DodWRKY57	evm.model.scaffold_290.510	313	34904.5	8.71	46.02	63.19	-0.699	nucl
DodWRKY85	evm.model.scaffold_36.308	313	35148	5.8	59.97	58.91	-0.803	nucl
DodWRKY76	evm.model.scaffold_9.150	326	35218	9.68	50.87	69.72	-0.533	nucl
DodWRKY8	evm.model.scaffold_378.396	317	35286	4.94	48.56	62.78	-0.722	nucl
DodWRKY56	evm.model.scaffold_46.930	321	35379.4	6.67	56.98	53.21	-0.715	nucl
DodWRKY13	evm.model.scaffold_222.609	323	35808.8	7.7	55.69	53.13	-0.824	nucl
DodWRKY43	evm.model.scaffold_394.511	320	35844.3	5.35	48.18	70.69	-0.551	nucl
DodWRKY83	evm.model.scaffold_142.498	333	35991	9.7	54.3	68.56	-0.493	nucl
DodWRKY91	evm.model.scaffold_40.110	318	36013	5.53	47.86	76.29	-0.585	nucl
DodWRKY64	evm.model.scaffold_419.41	320	36833.4	5.46	59.43	57.88	-0.87	nucl
DodWRKY51	evm.model.scaffold_28.338	340	36906.7	9.87	62.81	59.97	-0.646	nucl
DodWRKY61	evm.model.scaffold_457.733	347	37761.4	5.42	59.38	49.28	-0.761	nucl
DodWRKY68	evm.model.scaffold_111.431	338	38176	7.01	65.14	47.37	-1.078	nucl
DodWRKY55	evm.model.scaffold_375.720	350	38593.4	5.43	51.31	59.71	-0.793	nucl
DodWRKY10	evm.model.scaffold_222.1411	349	39115.2	9.63	59.28	66.5	-0.749	nucl
DodWRKY86	evm.model.scaffold_36.309	357	39161.8	5.3	68.98	62.1	-0.644	nucl
DodWRKY59	evm.model.scaffold_416.617	353	39619.7	9.73	53.35	63.51	-0.822	nucl
DodWRKY75	evm.model.scaffold_61.43	359	39984.5	5.76	62.46	65.21	-0.639	nucl
DodWRKY22	evm.model.scaffold_7.41	372	40002.1	6.13	59.99	56.72	-0.729	chloroplast
DodWRKY39	evm.model.scaffold_5.1084	365	40373.3	6.62	65.4	45.7	-0.882	nucl
DodWRKY18	evm.model.scaffold_100.817	360	40461.8	5.87	42.99	56.36	-0.77	nucl
DodWRKY80	evm.model.scaffold_162.251	367	40687.5	8.93	57	59.54	-0.763	nucl
DodWRKY63	evm.model.scaffold_419.257	363	41119.1	4.97	58.21	62.31	-0.697	nucl
DodWRKY15	evm.model.scaffold_222.107	365	41232.9	5.02	49.65	59.84	-0.702	nucl
DodWRKY44	evm.model.scaffold_394.470	364	41289.7	5.48	53.21	60	-0.801	nucl
DodWRKY84	evm.model.scaffold_36.110	373	41336.9	5.34	56.48	64.8	-0.682	nucl
DodWRKY5	evm.model.scaffold_396.123	382	41666.9	6.23	69.36	50.58	-0.806	nucl
DodWRKY74	evm.model.scaffold_427.68	386	42290.5	6.38	59.26	54.87	-0.717	nucl
DodWRKY16	evm.model.scaffold_100.331	391	42342.1	9.64	51.8	68.16	-0.441	nucl
DodWRKY53	evm.model.scaffold_28.632	402	43910	5.98	57.92	48.81	-0.9	nucl
DodWRKY26	evm.model.scaffold_29.660	399	43969	6.33	48.53	49.65	-0.963	nucl
DodWRKY46	evm.model.scaffold_35.542	418	46158.4	6.27	67.33	47.8	-0.946	nucl
DodWRKY52	evm.model.scaffold_28.536	425	46533.2	9.22	48.32	70.99	-0.579	nucl
DodWRKY14	evm.model.scaffold_222.547	449	49590.9	7.38	46.82	57.02	-0.9	nucl
DodWRKY20	evm.model.scaffold_100.1452	459	49741.8	7.07	51.79	51.26	-0.878	nucl
DodWRKY32	evm.model.scaffold_39.753	457	50229.3	7.62	48.86	71.12	-0.605	nucl
DodWRKY11	evm.model.scaffold_222.1195	470	52044.7	8.93	51.81	54.98	-0.955	nucl
DodWRKY38	evm.model.scaffold_5.1133	480	52195.7	5.1	53.41	62.19	-0.591	nucl
DodWRKY50	evm.model.scaffold_28.120	481	52500.5	8.86	45.02	55.76	-1.022	nucl
DodWRKY35	evm.model.scaffold_5.1920	488	52735.2	6.61	52.03	53.4	-0.801	nucl
DodWRKY48	evm.model.scaffold_35.992	485	53376.8	7.28	34.14	66.87	-0.648	nucl
DodWRKY24	evm.model.scaffold_29.49	488	53421.8	8.27	56.22	65.59	-0.623	nucl
DodWRKY27	evm.model.scaffold_54.136	490	54124.6	6.48	51.21	69.35	-0.685	nucl
DodWRKY65	evm.model.scaffold_111.93	495	54465.4	5.62	53.52	60	-1.046	nucl
DodWRKY37	evm.model.scaffold_5.1138	515	56415.5	5.76	49.97	62	-0.794	nucl
DodWRKY29	evm.model.scaffold_39.110	517	56498.6	5.8	58.98	49.71	-0.894	peroxisome
DodWRKY2	evm.model.scaffold_274.81	529	57442.5	6.8	62.58	54.57	-0.834	nucl
DodWRKY34	evm.model.scaffold_5.2023	528	57772.3	8.27	54.31	62.69	-0.613	nucl
DodWRKY67	evm.model.scaffold_111.307	529	57904.5	5.25	48.49	65.71	-0.611	nucl
DodWRKY7	evm.model.scaffold_273.323	557	61666	6.41	53.68	42.55	-0.989	nucl
DodWRKY66	evm.model.scaffold_111.257	566	61682.1	7.68	40.06	58.73	-0.763	nucl
DodWRKY54	evm.model.scaffold_28.959	577	62214.9	5.98	49.25	67.56	-0.628	nucl
DodWRKY70	evm.model.scaffold_97.157	586	63721.6	6.48	61.11	45.6	-0.884	nucl
DodWRKY82	evm.model.scaffold_42.400	594	64242.7	6.3	49.29	57.56	-0.762	nucl
DodWRKY30	evm.model.scaffold_39.154	623	64600.7	4.91	54.06	61.06	-0.577	nucl
DodWRKY47	evm.model.scaffold_35.869	606	65557.1	6.63	48.49	55.68	-0.746	nucl
DodWRKY49	evm.model.scaffold_461.364	634	68533	5.96	48.28	62.38	-0.692	nucl
DodWRKY28	evm.model.scaffold_206.628	632	68653.8	6.6	51.36	59.03	-0.785	nucl
DodWRKY33	evm.model.scaffold_300.109	650	70411.1	5.73	52.4	52.92	-0.876	nucl
DodWRKY93	evm.model.scaffold_40.753	653	70441.9	6.16	48.5	64.01	-0.647	nucl
DodWRKY19	evm.model.scaffold_100.1324	652	70631.5	6.56	50.51	65.46	-0.637	nucl
DodWRKY25	evm.model.scaffold_29.403	739	79549.3	5.8	51.47	57.52	-0.801	nucl
DodWRKY3	evm.model.scaffold_396.168	763	83167.1	5.92	49.51	57.37	-0.697	nucl

## Sheet: Table S2
Table S2: Cis-element analysis of promoter regions of DodWRKY genes.
	Light responsive elements																													Development related elements									Hormone responsive elements
Sequence ID	3-AF1 binding site	4cl-CMA1c	AAAC-motif	ACA-motif	ACE	AE-box	AT1-motif	ATC-motif	ATCT-motif	Box 4	Box II	chs-CMA1a	chs-CMA2a	chs-CMA2c	GA-motif	Gap-box	GATA-motif	GATT-motif	G-box	GT1-motif	GTGGC-motif	I-box	LAMP-element	L-box	MRE	sbp-CMA1c	Sp1	TCCC-motif	TCT-motif	O2-site	circadian	CAT-box	HD-Zip 1	RY-element	MSA-like	AACA_motif	motif I	CCGTCC-box	ABRE	ABRE2	ABRE3a	ABRE4	AuxRE	AuxRR-core	CGTCA-motif	GARE-motif	P-box	TATC-box	TGACG-motif
DodWRKY1	0	0	0	0	0	0	0	0	0	3	0	1	0	0	1	0	0	0	0	0	0	1	0	0	0	0	0	2	2	1	0	1	0	0	0	0	0	0	0	0	0	0	0	0	1	0	1	0	1
DodWRKY10	0	0	0	0	0	0	1	0	0	2	0	0	0	0	0	0	0	0	0	1	0	0	0	0	2	1	0	0	1	0	0	2	0	0	0	0	0	0	0	0	0	0	0	0	0	0	0	0	0
DodWRKY11	1	0	0	0	0	1	0	0	1	2	0	0	0	0	0	0	0	0	1	3	0	1	0	0	0	0	0	0	1	1	0	1	0	0	0	0	0	0	1	0	0	0	0	0	1	0	0	0	1
DodWRKY12	0	0	0	0	0	0	0	0	0	1	1	0	1	0	2	0	1	0	7	0	0	1	0	0	0	0	0	0	1	0	0	1	0	0	0	0	0	0	4	1	0	0	0	0	1	0	1	1	1
DodWRKY13	1	0	0	0	0	1	0	0	0	5	0	0	0	0	0	0	2	0	0	0	0	0	0	0	1	0	0	1	1	1	0	0	0	0	1	0	0	0	0	0	0	0	0	0	1	0	1	0	1
DodWRKY14	1	0	0	0	1	0	1	0	0	10	0	1	0	0	0	1	1	0	1	0	0	1	1	0	0	0	0	0	0	2	0	0	0	0	0	0	0	0	0	0	0	0	0	0	2	0	0	0	2
DodWRKY15	0	0	0	0	0	0	0	0	0	5	0	0	0	0	0	0	0	0	3	0	0	2	0	0	0	0	0	0	1	0	1	0	0	0	0	0	0	0	3	0	0	0	0	0	1	1	0	0	1
DodWRKY16	0	0	0	0	0	0	0	0	0	6	0	0	0	0	0	0	0	0	1	3	0	0	0	0	0	0	0	0	0	1	0	2	0	0	1	0	0	0	1	0	0	0	0	0	2	0	0	0	2
DodWRKY17	0	0	0	0	0	0	0	0	0	1	0	0	0	0	0	0	0	0	2	1	0	1	0	0	0	0	0	0	0	1	0	0	0	0	0	0	0	0	1	0	0	0	0	0	1	0	0	0	1
DodWRKY18	0	0	0	0	0	0	0	0	0	3	0	0	0	0	0	0	0	0	0	3	1	0	0	0	0	0	0	0	1	1	1	0	0	0	0	0	0	0	0	0	0	0	0	0	1	0	1	1	1
DodWRKY19	1	0	0	0	0	0	0	0	0	2	0	1	0	0	0	0	1	0	2	0	0	0	0	0	1	0	0	0	2	0	0	0	1	0	0	1	0	0	2	0	0	0	0	0	2	1	0	0	2
DodWRKY2	0	0	0	0	1	1	0	0	0	2	0	0	0	0	1	0	1	0	3	1	0	0	0	0	0	0	1	0	1	1	0	0	0	0	0	0	0	1	3	0	2	2	0	0	2	0	1	1	2
DodWRKY20	0	0	0	0	0	0	0	0	0	3	1	1	0	0	0	0	2	1	4	2	0	0	0	0	0	0	0	1	0	2	0	1	0	0	0	0	0	0	4	0	1	1	0	0	2	2	0	1	2
DodWRKY21	1	0	0	0	0	0	0	0	0	2	0	0	0	0	1	0	0	0	1	0	0	0	0	0	0	1	0	1	0	0	0	0	0	0	0	0	0	0	2	0	1	1	0	0	2	0	0	1	2
DodWRKY22	0	0	0	0	1	0	0	0	0	1	0	0	0	0	1	0	1	0	2	3	0	0	0	0	1	0	0	0	0	3	0	1	0	0	0	0	0	0	3	0	1	1	0	1	1	1	1	0	1
DodWRKY23	0	0	0	0	0	0	0	0	0	2	0	0	0	0	1	1	0	0	1	1	0	1	0	0	1	0	0	0	0	1	1	2	0	0	0	0	0	0	1	0	0	0	0	0	0	0	0	0	0
DodWRKY24	0	0	0	0	1	0	0	0	0	8	0	0	1	0	1	0	1	0	8	0	0	0	0	0	0	0	0	1	1	0	0	0	0	0	2	0	0	1	6	0	0	0	0	0	2	0	0	1	2
DodWRKY25	0	0	0	0	0	0	0	1	0	8	0	0	0	0	0	1	0	0	2	0	0	0	0	0	0	0	0	2	1	0	0	0	0	0	0	0	0	0	2	0	0	0	0	0	2	0	3	1	2
DodWRKY26	0	0	0	0	0	0	0	0	0	2	0	0	0	0	1	0	0	0	3	1	0	0	0	0	0	0	0	0	0	1	0	1	0	0	0	0	0	1	1	0	0	0	0	0	0	0	0	0	0
DodWRKY27	0	0	0	0	1	0	0	0	0	4	0	0	0	0	0	0	0	0	0	1	0	1	0	0	1	0	0	0	1	0	0	0	0	1	0	0	0	0	0	0	0	0	1	0	1	0	0	0	1
DodWRKY28	0	0	0	0	0	0	0	0	0	8	0	0	0	0	0	0	0	0	0	2	0	0	1	0	0	0	1	1	0	0	0	0	0	0	0	0	0	0	0	0	0	0	0	0	4	0	0	0	4
DodWRKY29	0	0	0	0	0	1	0	0	0	6	0	2	0	0	1	0	0	0	1	1	0	1	0	0	0	0	0	1	2	0	0	0	0	0	0	0	0	0	1	0	0	0	0	0	0	0	0	0	0
DodWRKY3	0	0	0	0	1	0	0	0	0	8	0	1	0	0	0	0	1	0	3	1	0	0	0	0	0	0	0	1	0	0	1	0	1	0	0	0	0	0	4	0	2	2	0	0	1	2	0	0	1
DodWRKY30	0	0	0	0	0	0	1	0	0	5	0	0	0	0	0	0	0	0	2	1	0	0	0	0	0	0	0	3	2	1	0	1	0	0	0	0	0	0	2	0	0	0	0	0	4	0	0	0	4
DodWRKY31	1	0	0	0	0	1	0	0	0	8	0	0	0	0	2	0	1	0	0	1	0	3	0	0	0	0	0	1	1	0	0	1	0	0	0	0	0	0	0	0	0	0	0	0	1	0	0	0	1
DodWRKY32	0	0	0	0	0	0	0	0	0	1	0	0	0	0	0	0	0	0	1	0	0	0	0	0	0	0	0	0	1	0	0	0	0	0	0	0	0	0	1	0	0	0	0	0	3	0	1	0	3
DodWRKY33	0	0	0	0	0	0	0	0	0	4	0	0	0	0	0	1	0	0	0	5	0	1	0	0	0	0	1	1	0	0	2	0	0	0	0	0	0	0	0	0	0	0	0	0	3	0	0	0	3
DodWRKY34	0	0	0	0	0	1	0	0	0	1	1	0	0	0	2	0	1	0	8	0	0	0	0	0	0	0	0	0	0	0	0	1	0	0	0	0	0	0	6	0	2	2	0	1	1	0	1	0	1
DodWRKY35	0	0	0	0	1	1	0	0	0	4	0	0	0	0	1	0	0	0	2	0	0	0	0	0	0	0	0	0	2	0	0	0	0	0	0	0	0	0	2	0	0	0	0	0	0	0	0	0	0
DodWRKY36	0	0	0	0	0	0	0	0	0	5	0	0	0	0	0	0	0	0	0	1	0	1	0	0	0	0	1	0	1	0	0	1	0	0	0	0	0	0	0	0	0	0	0	0	0	0	1	1	0
DodWRKY37	0	0	0	0	0	1	0	0	0	2	0	0	0	0	0	0	0	0	3	1	0	0	0	0	0	0	0	0	0	0	0	0	0	1	0	0	0	0	3	0	2	2	0	0	1	0	1	0	1
DodWRKY38	0	0	0	1	0	1	0	0	0	5	0	1	0	0	1	0	0	0	0	0	0	0	0	0	0	0	0	2	0	0	0	2	0	0	0	0	0	1	0	0	0	0	0	0	2	0	0	0	2
DodWRKY39	0	0	0	0	1	0	0	0	0	4	0	0	0	0	1	0	2	0	6	1	0	0	1	0	1	0	0	1	1	0	0	0	0	0	0	0	0	0	8	0	0	0	0	0	3	0	1	0	3
DodWRKY4	0	0	0	0	1	0	0	0	0	3	0	0	0	1	1	0	0	0	3	0	0	0	0	0	0	0	0	0	1	1	0	2	0	0	0	0	0	0	5	0	1	1	1	0	1	0	0	0	1
DodWRKY40	0	0	0	0	0	0	0	0	0	6	0	0	0	0	0	0	1	0	5	0	0	0	0	0	0	0	0	0	1	1	0	1	0	0	0	0	0	0	4	0	0	0	0	0	4	0	0	0	4
DodWRKY41	0	0	0	0	0	1	0	0	1	7	0	0	0	0	1	0	0	0	0	3	0	1	0	0	0	0	0	0	1	0	1	0	0	0	0	0	0	0	0	0	0	0	0	0	0	0	3	0	0
DodWRKY42	0	0	1	0	0	0	0	0	0	4	0	0	0	0	1	0	0	0	6	0	0	2	1	0	1	0	1	0	1	1	0	1	0	0	0	0	0	2	7	0	2	2	0	0	2	0	2	0	2
DodWRKY43	0	0	0	0	0	0	0	0	0	2	0	0	0	0	1	0	0	0	2	4	0	0	0	0	0	0	0	0	0	1	0	0	0	0	0	0	0	0	2	0	1	1	0	0	1	0	0	0	1
DodWRKY44	0	0	0	0	0	0	1	1	0	2	0	0	0	0	1	0	0	0	2	1	0	2	1	0	0	0	0	0	1	0	0	0	0	0	0	0	0	0	2	0	0	0	0	0	2	0	0	0	2
DodWRKY45	0	0	0	0	0	1	0	0	1	2	0	0	0	0	0	0	1	0	1	4	0	1	0	0	1	0	1	0	0	0	0	2	0	0	0	0	0	0	1	0	1	1	0	0	0	1	1	0	0
DodWRKY46	0	0	0	0	0	0	0	0	0	2	0	2	0	0	0	0	0	0	1	0	0	0	0	0	0	0	0	0	1	0	1	0	0	0	0	0	0	0	1	0	1	1	0	0	0	0	0	0	0
DodWRKY47	0	0	0	0	0	0	0	0	0	5	0	0	0	0	1	1	1	0	3	0	0	0	0	0	0	0	0	0	1	0	0	0	0	0	0	0	0	0	3	0	0	0	0	1	1	1	0	1	1
DodWRKY48	0	0	0	0	1	2	0	0	1	2	0	0	1	0	0	0	1	0	1	1	0	0	0	0	1	0	1	1	1	0	0	0	0	0	0	0	0	0	1	0	1	1	0	0	0	0	0	0	0
DodWRKY49	0	0	0	0	0	0	0	0	0	5	0	0	0	0	0	0	2	0	1	0	0	0	0	0	1	0	0	0	1	1	0	1	0	1	0	0	0	0	1	0	1	1	0	0	0	0	0	1	0
DodWRKY5	1	0	0	0	0	1	0	0	0	6	0	1	0	0	0	1	0	0	0	1	0	0	0	0	1	0	0	1	0	0	0	1	0	0	0	0	0	0	0	0	0	0	0	0	0	0	0	0	0
DodWRKY50	0	0	0	0	0	0	0	0	0	8	0	0	0	0	1	0	1	0	1	3	0	0	0	0	0	0	0	1	1	0	0	0	0	0	0	0	0	1	0	0	0	0	0	1	3	1	0	0	3
DodWRKY51	0	1	1	0	0	1	0	0	0	6	0	0	0	0	0	0	0	0	3	2	0	0	0	0	0	0	0	1	0	0	0	1	0	0	0	0	0	0	2	0	1	1	0	0	1	0	3	0	1
DodWRKY52	0	0	0	0	0	0	0	0	0	2	0	1	0	0	0	0	0	0	4	1	0	1	0	0	1	0	0	1	1	1	0	0	0	0	0	0	0	0	3	0	1	1	0	0	0	0	0	0	0
DodWRKY53	0	0	0	0	0	0	0	0	1	6	0	1	0	0	0	0	2	0	2	1	0	0	0	0	0	0	0	0	1	0	0	0	0	0	0	0	0	0	3	0	0	0	0	0	0	1	2	1	0
DodWRKY54	0	0	0	0	0	2	0	0	1	1	0	0	0	0	0	0	0	0	5	0	0	0	1	0	0	0	0	2	0	0	0	0	0	1	0	0	0	0	3	0	0	0	0	0	3	0	1	1	3
DodWRKY55	0	0	0	0	0	1	0	0	1	3	0	0	0	0	0	0	2	0	4	2	0	0	0	0	0	0	0	1	1	0	0	0	0	0	0	0	0	0	4	0	1	1	0	0	1	0	0	1	1
DodWRKY56	0	0	0	0	0	1	1	0	1	5	0	0	0	0	0	0	1	0	7	0	0	0	0	0	1	0	0	0	2	0	1	0	1	0	0	0	0	0	6	0	1	1	0	0	2	0	1	0	2
DodWRKY57	0	0	0	0	0	1	0	0	1	6	0	0	0	0	1	0	2	0	2	1	0	0	0	0	0	0	0	0	0	0	1	1	0	0	0	0	0	0	1	0	0	0	0	0	1	0	0	0	1
DodWRKY58	0	0	0	0	1	0	1	0	0	6	0	0	0	0	0	0	0	0	2	1	0	0	0	0	1	0	0	0	0	0	0	0	0	0	0	0	0	0	2	0	0	0	0	0	0	0	1	1	0
DodWRKY59	0	0	0	0	0	0	0	0	0	6	0	1	0	0	1	0	0	0	1	5	0	2	0	0	0	0	0	0	0	0	0	2	0	0	0	0	0	0	1	0	1	1	0	0	0	0	0	0	0
DodWRKY6	0	0	0	0	0	0	0	0	0	6	0	0	0	0	0	0	1	0	9	3	0	2	2	0	0	0	0	1	2	1	0	1	0	0	0	0	0	2	7	0	0	0	0	0	3	0	0	1	3
DodWRKY60	1	0	0	0	0	1	0	0	0	6	0	1	0	0	0	0	0	0	2	2	0	0	0	0	1	0	0	0	1	0	0	1	0	0	0	0	0	1	2	0	0	0	0	0	0	0	0	0	0
DodWRKY61	0	0	0	0	0	1	1	0	0	3	0	0	0	0	0	0	1	0	0	0	0	3	0	0	0	0	1	1	4	1	0	0	0	0	0	0	0	0	0	0	0	0	0	0	1	0	1	0	1
DodWRKY62	0	0	1	0	0	0	0	0	0	2	0	0	0	0	0	1	3	0	2	0	0	0	0	0	0	0	0	0	2	1	0	1	0	0	0	0	0	0	1	0	0	0	0	0	0	1	0	0	0
DodWRKY63	0	0	0	0	0	1	0	0	0	2	0	0	0	0	0	0	1	0	3	1	0	4	1	0	0	0	0	0	1	1	1	1	0	0	0	1	0	0	0	0	0	0	0	1	1	0	0	0	1
DodWRKY64	0	0	0	0	0	0	0	0	1	1	0	0	0	0	0	0	0	0	2	1	0	0	0	0	0	0	0	0	2	0	0	2	0	0	0	0	0	0	3	0	0	0	0	1	3	0	0	0	3
DodWRKY65	0	0	0	0	0	1	0	0	0	1	0	1	0	0	0	0	1	0	2	3	0	0	0	0	0	0	1	1	1	0	0	0	1	0	0	0	0	0	2	0	0	0	0	0	0	0	0	0	0
DodWRKY66	0	0	0	0	0	0	0	1	1	0	0	0	0	0	1	0	0	0	1	3	0	0	0	0	0	0	0	0	1	1	1	1	1	0	0	0	0	0	1	0	0	0	0	0	0	0	0	0	0
DodWRKY67	0	0	0	0	0	0	0	0	0	2	0	0	0	0	0	0	0	0	4	0	0	0	0	0	0	0	0	0	1	0	0	1	0	0	0	0	0	0	3	0	1	1	0	0	2	0	0	0	2
DodWRKY68	0	0	0	0	0	0	1	0	0	10	0	0	0	0	0	1	0	0	6	2	0	0	0	0	0	0	0	0	1	0	0	0	0	1	0	0	0	0	3	0	2	2	0	0	0	0	0	0	0
DodWRKY69	1	0	0	0	0	0	0	0	0	4	0	0	0	0	0	1	0	0	0	0	0	1	0	0	0	0	0	1	1	0	0	0	0	1	0	1	0	0	0	0	0	0	0	0	1	1	1	0	1
DodWRKY7	0	0	0	0	0	1	0	1	0	1	0	0	0	0	0	0	0	0	2	0	1	1	0	0	0	0	0	1	1	1	0	0	0	0	0	0	0	0	2	0	0	0	0	0	1	0	1	1	1
DodWRKY70	0	0	0	0	0	0	1	0	2	3	0	1	2	0	2	0	2	0	1	2	0	0	0	0	0	0	0	0	0	0	0	0	0	0	0	0	0	0	1	0	1	1	0	0	0	0	0	1	0
DodWRKY71	0	0	0	0	0	0	0	0	0	0	1	0	1	0	0	0	1	0	2	0	0	3	0	0	0	0	0	1	1	0	0	1	0	0	0	0	0	0	2	0	1	1	0	0	1	0	0	0	1
DodWRKY72	0	0	0	0	0	0	0	0	0	7	0	0	1	0	0	0	1	0	0	2	0	0	0	0	0	0	0	0	2	0	0	0	0	0	0	0	0	0	0	0	0	0	0	0	0	0	1	0	0
DodWRKY73	0	0	0	0	1	1	0	0	0	6	0	0	0	0	1	0	0	0	3	0	0	0	0	0	0	0	0	0	1	1	0	1	0	0	0	0	0	0	2	0	1	1	0	0	4	2	1	0	4
DodWRKY74	0	0	0	0	0	0	0	0	0	1	0	0	0	0	1	0	0	0	2	3	0	0	0	0	1	0	0	0	0	0	0	1	0	0	0	0	0	0	2	0	0	0	0	0	1	0	1	0	1
DodWRKY75	0	0	0	0	0	0	0	0	0	1	0	0	0	0	0	0	1	0	3	0	0	1	1	0	2	0	0	1	1	3	0	1	0	0	0	0	0	0	3	0	1	1	0	0	0	0	1	0	0
DodWRKY76	0	0	0	0	0	0	0	0	1	2	0	0	0	0	0	0	1	0	4	0	0	1	0	0	2	0	0	0	1	0	0	0	0	0	0	0	0	0	2	0	1	1	0	0	0	0	0	0	0
DodWRKY77	0	0	0	0	0	1	0	0	0	3	0	0	0	0	0	0	0	0	3	0	0	0	0	0	0	0	0	1	0	1	1	1	0	0	0	0	0	0	2	0	0	0	0	0	4	0	0	0	4
DodWRKY78	0	0	0	1	0	0	0	0	1	5	0	1	0	0	0	1	1	0	5	2	0	0	0	0	0	0	1	2	0	0	1	1	0	0	0	1	0	0	3	0	1	1	0	0	0	0	0	0	0
DodWRKY79	0	0	0	0	2	0	0	0	1	2	1	0	0	0	0	0	0	0	1	1	0	0	0	0	2	0	0	0	0	1	0	0	0	0	0	0	1	1	2	0	1	1	0	0	1	0	0	0	1
DodWRKY8	1	0	0	0	0	1	0	0	0	1	0	0	0	0	0	0	0	0	0	4	0	0	0	0	0	0	0	0	1	1	0	0	0	0	0	0	0	0	0	0	0	0	0	0	1	0	0	2	1
DodWRKY80	0	0	0	0	0	1	0	0	0	4	1	0	0	0	1	0	0	0	4	0	0	0	0	0	0	0	0	0	1	0	0	0	0	0	0	0	0	0	3	0	1	1	0	0	1	0	1	0	1
DodWRKY81	0	0	0	0	1	0	0	0	0	10	0	1	0	0	1	0	0	0	3	1	0	1	0	1	0	0	0	0	0	0	0	0	0	0	0	0	0	0	2	0	0	0	0	0	0	0	0	0	0
DodWRKY82	0	0	0	0	0	1	0	0	0	4	0	0	0	0	0	0	2	0	3	5	0	2	1	0	1	0	0	0	2	0	1	0	0	0	0	0	0	0	5	0	3	3	0	0	1	0	0	0	1
DodWRKY83	0	0	0	0	1	0	0	0	0	2	0	0	0	0	0	0	2	0	2	3	0	1	0	0	0	0	0	0	2	1	1	0	0	0	0	0	0	0	2	0	1	1	0	0	0	0	0	2	0
DodWRKY84	1	0	0	0	0	0	0	0	0	2	0	0	0	0	1	0	1	0	0	3	0	0	1	0	0	0	0	0	0	0	0	0	0	0	0	0	0	0	0	0	0	0	0	0	0	1	0	0	0
DodWRKY85	0	0	0	0	0	0	0	1	1	8	0	0	0	0	0	0	1	0	0	0	0	0	0	0	0	0	0	0	0	0	0	0	0	0	0	0	0	0	0	0	0	0	0	0	2	0	0	0	2
DodWRKY86	0	0	0	0	0	0	0	0	0	2	0	1	0	0	0	0	0	0	3	0	0	0	1	0	0	0	0	0	1	0	1	0	0	0	0	0	0	0	2	0	0	0	0	0	3	0	1	0	3
DodWRKY87	0	0	0	0	0	1	0	0	0	4	0	0	0	0	1	0	0	0	6	0	0	0	0	0	0	0	0	0	1	0	0	0	0	0	0	0	0	0	4	0	1	1	0	0	1	1	1	0	1
DodWRKY88	0	0	0	0	0	0	0	0	0	5	0	0	1	0	1	1	0	0	0	0	0	0	1	0	0	0	0	1	1	0	1	0	0	0	0	0	0	0	0	0	0	0	0	0	2	0	2	0	2
DodWRKY89	0	0	0	0	1	1	0	0	0	1	0	0	0	0	0	0	1	0	1	0	0	0	0	0	0	0	0	0	1	0	0	1	0	0	0	0	0	0	1	0	1	1	0	0	4	1	0	0	4
DodWRKY9	0	0	0	0	0	0	0	0	0	3	0	0	0	0	0	0	3	0	4	4	0	1	0	0	0	0	1	0	2	0	0	1	0	0	0	0	0	0	4	0	1	1	0	0	3	0	0	0	3
DodWRKY90	0	0	0	0	1	2	0	0	0	5	0	1	0	0	0	0	0	0	2	3	0	0	0	0	0	0	1	0	0	0	0	1	0	0	0	0	0	0	2	0	1	1	0	0	1	0	1	0	1
DodWRKY91	0	0	0	0	0	1	0	0	0	3	1	0	1	0	0	0	0	0	7	0	0	1	0	0	2	0	0	0	0	0	0	0	0	0	0	0	0	0	6	0	2	2	0	0	2	0	0	0	2
DodWRKY92	0	0	0	0	0	0	0	0	0	6	0	0	0	0	1	1	2	0	1	0	0	2	0	0	1	0	0	0	1	1	1	0	0	0	0	0	0	1	1	0	0	0	0	0	0	0	1	1	0
DodWRKY93	0	0	0	0	1	0	1	0	0	4	0	1	0	0	0	0	1	0	1	4	0	0	0	0	0	0	0	1	1	0	0	0	0	0	0	0	0	0	1	0	1	1	0	0	0	0	0	0	0
DodWRKY94	0	0	0	0	0	1	0	0	2	3	0	0	0	0	1	0	0	0	8	1	0	0	0	0	0	0	0	0	1	0	0	0	0	0	0	0	0	0	6	0	0	0	0	0	3	1	1	1	3
Total	11	1	3	2	19	36	10	5	19	363	7	22	9	1	38	12	56	1	225	117	2	48	14	1	28	2	12	39	78	38	19	47	5	6	4	4	1	12	195	1	46	46	2	6	117	19	43	23	117
[truncated: 53 more columns]

## Sheet: Table S3
Table S3. Tandem and segmental duplication events of WRKYs members in D.odorifera
Name	ID	Name	ID	Duplication type	Ka	Ks	Ka_Ks	Note
evm.model.scaffold_51.51	DodWRKY1	evm.model.scaffold_176.233	DodWRKY58	WGD or Segmental	0.10839	0.693958	0.156191
evm.model.scaffold_222.1411	DodWRKY10	evm.model.scaffold_416.617	DodWRKY59	WGD or Segmental	0.0801105	0.537182	0.149131
evm.model.scaffold_222.609	DodWRKY13	evm.model.scaffold_28.632	DodWRKY53	WGD or Segmental	0.425149	NaN	NaN	High Sequence Divergence Value (pS>=0.75)
evm.model.scaffold_222.609	DodWRKY13	evm.model.scaffold_46.930	DodWRKY56	WGD or Segmental	0.159757	0.587329	0.272006
evm.model.scaffold_222.107	DodWRKY15	evm.model.scaffold_100.817	DodWRKY18	WGD or Segmental	0.500812	2.17033	0.230754
evm.model.scaffold_222.107	DodWRKY15	evm.model.scaffold_419.257	DodWRKY63	WGD or Segmental	0.194138	0.443963	0.437283
evm.model.scaffold_222.107	DodWRKY15	evm.model.scaffold_36.110	DodWRKY84	WGD or Segmental	0.469964	NaN	NaN	High Sequence Divergence Value (pS>=0.75)
evm.model.scaffold_100.331	DodWRKY16	evm.model.scaffold_162.251	DodWRKY80	WGD or Segmental	0.362423	NaN	NaN	High Sequence Divergence Value (pS>=0.75)
evm.model.scaffold_100.780	DodWRKY17	evm.model.scaffold_394.511	DodWRKY43	WGD or Segmental	0.288853	0.752867	0.383671
evm.model.scaffold_100.780	DodWRKY17	evm.model.scaffold_457.733	DodWRKY61	WGD or Segmental	0.54613	2.38457	0.229027
evm.model.scaffold_100.817	DodWRKY18	evm.model.scaffold_394.470	DodWRKY44	WGD or Segmental	0.227003	0.505167	0.449362
evm.model.scaffold_100.817	DodWRKY18	evm.model.scaffold_36.110	DodWRKY84	WGD or Segmental	0.521665	NaN	NaN	High Sequence Divergence Value (pS>=0.75)
evm.model.scaffold_100.1324	DodWRKY19	evm.model.scaffold_29.49	DodWRKY24	WGD or Segmental	0.561787	1.67777	0.334842
evm.model.scaffold_100.1324	DodWRKY19	evm.model.scaffold_5.2023	DodWRKY34	WGD or Segmental	0.249034	0.58005	0.429332
evm.model.scaffold_100.1324	DodWRKY19	evm.model.scaffold_461.364	DodWRKY49	WGD or Segmental	0.528338	1.87705	0.281472
evm.model.scaffold_100.1324	DodWRKY19	evm.model.scaffold_42.400	DodWRKY82	WGD or Segmental	0.481136	1.28162	0.375413
evm.model.scaffold_274.81	DodWRKY2	evm.model.scaffold_7.41	DodWRKY22	WGD or Segmental	0.167041	0.663858	0.251622
evm.model.scaffold_274.81	DodWRKY2	evm.model.scaffold_5.1920	DodWRKY35	WGD or Segmental	0.316509	1.97528	0.160235
evm.model.scaffold_100.1452	DodWRKY20	evm.model.scaffold_7.41	DodWRKY22	WGD or Segmental	0.349907	2.55395	0.137006
evm.model.scaffold_100.1452	DodWRKY20	evm.model.scaffold_5.1920	DodWRKY35	WGD or Segmental	0.179104	0.707358	0.253202
evm.model.scaffold_100.1493	DodWRKY21	evm.model.scaffold_5.1900	DodWRKY36	WGD or Segmental	0.289215	0.782944	0.369394
evm.model.scaffold_7.41	DodWRKY22	evm.model.scaffold_5.1920	DodWRKY35	WGD or Segmental	0.39558	1.65535	0.23897
evm.model.scaffold_29.49	DodWRKY24	evm.model.scaffold_461.364	DodWRKY49	WGD or Segmental	0.473466	2.45135	0.193145
evm.model.scaffold_29.49	DodWRKY24	evm.model.scaffold_42.400	DodWRKY82	WGD or Segmental	0.480673	2.48103	0.193739
evm.model.scaffold_29.660	DodWRKY26	evm.model.scaffold_375.720	DodWRKY55	WGD or Segmental	0.360292	0.998667	0.360772
evm.model.scaffold_29.660	DodWRKY26	evm.model.scaffold_457.733	DodWRKY61	WGD or Segmental	0.650153	NaN	NaN	High Sequence Divergence Value (pS>=0.75)
evm.model.scaffold_54.136	DodWRKY27	evm.model.scaffold_5.1138	DodWRKY37	WGD or Segmental	0.206138	0.702121	0.293593
evm.model.scaffold_206.628	DodWRKY28	evm.model.scaffold_300.109	DodWRKY33	WGD or Segmental	0.36814	2.28339	0.161225
evm.model.scaffold_206.628	DodWRKY28	evm.model.scaffold_28.959	DodWRKY54	WGD or Segmental	0.157806	0.754665	0.209108
evm.model.scaffold_206.628	DodWRKY28	evm.model.scaffold_40.753	DodWRKY93	WGD or Segmental	0.318438	3.0108	0.105765
evm.model.scaffold_39.110	DodWRKY29	evm.model.scaffold_5.1133	DodWRKY38	WGD or Segmental	0.236104	0.702853	0.335923
evm.model.scaffold_39.154	DodWRKY30	evm.model.scaffold_28.632	DodWRKY53	WGD or Segmental	0.44198	1.18357	0.373431
evm.model.scaffold_39.537	DodWRKY31	evm.model.scaffold_28.338	DodWRKY51	WGD or Segmental	0.142781	1.05859	0.134879
evm.model.scaffold_39.753	DodWRKY32	evm.model.scaffold_28.536	DodWRKY52	WGD or Segmental	0.23148	0.550124	0.420777
evm.model.scaffold_300.109	DodWRKY33	evm.model.scaffold_40.753	DodWRKY93	WGD or Segmental	0.195563	0.710122	0.275393
evm.model.scaffold_5.2023	DodWRKY34	evm.model.scaffold_461.364	DodWRKY49	WGD or Segmental	0.506317	1.92516	0.263
evm.model.scaffold_5.2023	DodWRKY34	evm.model.scaffold_42.400	DodWRKY82	WGD or Segmental	0.477808	1.44053	0.331689
evm.model.scaffold_396.126	DodWRKY4	evm.model.scaffold_457.739	DodWRKY62	WGD or Segmental	0.207093	1.11151	0.186317
evm.model.scaffold_5.275	DodWRKY40	evm.model.scaffold_36.363	DodWRKY87	WGD or Segmental	0.154459	0.659104	0.234348
evm.model.scaffold_5.265	DodWRKY41	evm.model.scaffold_36.366	DodWRKY88	WGD or Segmental	0.11753	0.581137	0.202242
evm.model.scaffold_5.42	DodWRKY42	evm.model.scaffold_376.147	DodWRKY81	WGD or Segmental	0.236185	0.642384	0.367669
evm.model.scaffold_394.511	DodWRKY43	evm.model.scaffold_457.733	DodWRKY61	WGD or Segmental	0.519469	2.70004	0.192393
evm.model.scaffold_394.470	DodWRKY44	evm.model.scaffold_419.257	DodWRKY63	WGD or Segmental	0.512141	NaN	NaN	High Sequence Divergence Value (pS>=0.75)
evm.model.scaffold_35.542	DodWRKY46	evm.model.scaffold_457.270	DodWRKY60	WGD or Segmental
evm.model.scaffold_35.542	DodWRKY46	evm.model.scaffold_97.157	DodWRKY70	WGD or Segmental	0.152769	0.58944	0.259177
evm.model.scaffold_35.869	DodWRKY47	evm.model.scaffold_111.257	DodWRKY66	WGD or Segmental	0.115886	0.407011	0.284725
evm.model.scaffold_35.992	DodWRKY48	evm.model.scaffold_111.307	DodWRKY67	WGD or Segmental	0.197123	0.572635	0.344239
evm.model.scaffold_461.364	DodWRKY49	evm.model.scaffold_42.400	DodWRKY82	WGD or Segmental	0.205054	0.669797	0.306143
evm.model.scaffold_396.123	DodWRKY5	evm.model.scaffold_394.511	DodWRKY43	WGD or Segmental	0.517664	2.02368	0.255803
evm.model.scaffold_396.123	DodWRKY5	evm.model.scaffold_457.733	DodWRKY61	WGD or Segmental	0.225487	0.883541	0.255209
evm.model.scaffold_28.632	DodWRKY53	evm.model.scaffold_46.930	DodWRKY56	WGD or Segmental	0.373816	6.68808	0.0558928
evm.model.scaffold_28.959	DodWRKY54	evm.model.scaffold_40.753	DodWRKY93	WGD or Segmental	0.351179	2.01257	0.174493	High Sequence Divergence Value (pS>=0.75)
evm.model.scaffold_375.720	DodWRKY55	evm.model.scaffold_457.733	DodWRKY61	WGD or Segmental	0.469664	NaN	NaN
evm.model.scaffold_290.510	DodWRKY57	evm.model.scaffold_62.3	DodWRKY77	WGD or Segmental	0.405587	1.47801	0.274413
evm.model.scaffold_290.510	DodWRKY57	evm.model.scaffold_36.488	DodWRKY89	WGD or Segmental	0.361548	2.14515	0.168542
evm.model.scaffold_290.510	DodWRKY57	evm.model.scaffold_40.1663	DodWRKY94	WGD or Segmental	0.101864	0.556758	0.182959
evm.model.scaffold_273.232	DodWRKY6	evm.model.scaffold_419.41	DodWRKY64	WGD or Segmental	0.322733	0.881052	0.366305
evm.model.scaffold_273.232	DodWRKY6	evm.model.scaffold_36.308	DodWRKY85	WGD or Segmental	0.548821	2.33092	0.235453
evm.model.scaffold_419.257	DodWRKY63	evm.model.scaffold_36.110	DodWRKY84	WGD or Segmental	0.458614	2.60194	0.176258
evm.model.scaffold_273.323	DodWRKY7	evm.model.scaffold_35.542	DodWRKY46	WGD or Segmental	0.350734	2.37841	0.147466
evm.model.scaffold_273.323	DodWRKY7	evm.model.scaffold_97.157	DodWRKY70	WGD or Segmental	0.340545	1.63915	0.207756
evm.model.scaffold_427.65	DodWRKY72	evm.model.scaffold_36.308	DodWRKY85	WGD or Segmental	0.292474	0.717758	0.407482
evm.model.scaffold_427.68	DodWRKY74	evm.model.scaffold_36.309	DodWRKY86	WGD or Segmental	0.26269	0.803321	0.327005
evm.model.scaffold_61.43	DodWRKY75	evm.model.scaffold_36.110	DodWRKY84	WGD or Segmental	0.205224	0.745763	0.275186
evm.model.scaffold_9.150	DodWRKY76	evm.model.scaffold_142.498	DodWRKY83	WGD or Segmental	0.174612	0.929514	0.187853
evm.model.scaffold_62.3	DodWRKY77	evm.model.scaffold_36.488	DodWRKY89	WGD or Segmental	0.224706	0.770732	0.291549
evm.model.scaffold_62.3	DodWRKY77	evm.model.scaffold_40.1663	DodWRKY94	WGD or Segmental	0.374637	1.42068	0.263702
evm.model.scaffold_37.47	DodWRKY79	evm.model.scaffold_36.583	DodWRKY90	WGD or Segmental	0.207313	0.67726	0.306106
evm.model.scaffold_36.488	DodWRKY89	evm.model.scaffold_40.1663	DodWRKY94	WGD or Segmental	0.340954	1.75642	0.194119	High Sequence Divergence Value (pS>=0.75)
evm.model.scaffold_202.18	DodWRKY9	evm.model.scaffold_376.147	DodWRKY81	WGD or Segmental	0.370905	NaN	NaN
evm.model.scaffold_62.2	DodWRKY78	evm.model.scaffold_62.3	DodWRKY77	Tandem	0.5337	2.84556	0.187555
evm.model.scaffold_427.67	DodWRKY73	evm.model.scaffold_427.65	DodWRKY72	Tandem	0.147679	0.315001	0.468821

## Sheet: Table S4
Table S4 Transcript expression of WRKYs in different tissue parts of D. odorifera
Gene ID	Sequence ID	Gene ID	leaf	root	seed	stem
evm.model.scaffold_222.107	DodWRKY15	evm.model.scaffold_222.107	104.118	237.492	4.186	345.869
evm.model.scaffold_290.510	DodWRKY57	evm.model.scaffold_290.510	599.954	99.228	11.202	286.453
evm.model.scaffold_40.1663	DodWRKY94	evm.model.scaffold_40.1663	375.611	112.018	1.292	280.452
evm.model.scaffold_97.157	DodWRKY70	evm.model.scaffold_97.157	135.803	132.197	1.962	215.803
evm.model.scaffold_273.232	DodWRKY6	evm.model.scaffold_273.232	289.322	168.225	0	206.997
evm.model.scaffold_206.628	DodWRKY28	evm.model.scaffold_206.628	145.265	38.779	0.785	180.033
evm.model.scaffold_39.537	DodWRKY31	evm.model.scaffold_39.537	29.042	222.119	7.046	178.339
evm.model.scaffold_273.323	DodWRKY7	evm.model.scaffold_273.323	43.077	57.417	2.15	161.06
evm.model.scaffold_419.257	DodWRKY63	evm.model.scaffold_419.257	20.022	43.363	0.018	124.108
evm.model.scaffold_396.123	DodWRKY5	evm.model.scaffold_396.123	141.063	15.628	4.32	110.768
evm.model.scaffold_142.498	DodWRKY83	evm.model.scaffold_142.498	77.878	79.808	5.129	97.367
evm.model.scaffold_100.331	DodWRKY16	evm.model.scaffold_100.331	107.066	62.965	7.606	78.7
evm.model.scaffold_28.338	DodWRKY51	evm.model.scaffold_28.338	37.972	52.37	3.732	66.707
evm.model.scaffold_5.275	DodWRKY40	evm.model.scaffold_5.275	20.613	1.887	0.196	36.404
evm.model.scaffold_100.1452	DodWRKY20	evm.model.scaffold_100.1452	24.758	37.453	1.428	32.039
evm.model.scaffold_62.3	DodWRKY77	evm.model.scaffold_62.3	13.402	0.209	0	28.441
evm.model.scaffold_9.150	DodWRKY76	evm.model.scaffold_9.150	43.241	13.445	1.017	24.045
evm.model.scaffold_28.120	DodWRKY50	evm.model.scaffold_28.120	20.537	26.941	17.275	20.302
evm.model.scaffold_61.43	DodWRKY75	evm.model.scaffold_61.43	1.873	11.672	0.516	19.81
evm.model.scaffold_111.257	DodWRKY66	evm.model.scaffold_111.257	9.802	25.274	7.856	19.36
evm.model.scaffold_36.308	DodWRKY85	evm.model.scaffold_36.308	24.466	4.19	0	18.333
evm.model.scaffold_416.617	DodWRKY59	evm.model.scaffold_416.617	9.73	41.277	6.271	16.668
evm.model.scaffold_7.40	DodWRKY23	evm.model.scaffold_7.40	4.078	25.136	2.2	16.535
evm.model.scaffold_7.41	DodWRKY22	evm.model.scaffold_7.41	4.118	26.022	1.877	15.775
evm.model.scaffold_396.168	DodWRKY3	evm.model.scaffold_396.168	7.785	11.831	13.129	14.265
evm.model.scaffold_36.583	DodWRKY90	evm.model.scaffold_36.583	3.858	1.225	0.089	14.095
evm.model.scaffold_111.93	DodWRKY65	evm.model.scaffold_111.93	12.403	17.229	11.62	12.595
evm.model.scaffold_35.869	DodWRKY47	evm.model.scaffold_35.869	6.864	15.511	4.755	12.266
evm.model.scaffold_274.81	DodWRKY2	evm.model.scaffold_274.81	10.103	16.252	12.015	10.683
evm.model.scaffold_222.621	DodWRKY12	evm.model.scaffold_222.621	1.613	31.675	1.833	10.396
evm.model.scaffold_51.51	DodWRKY1	evm.model.scaffold_51.51	0.018	5.734	0	9.538
evm.model.scaffold_29.403	DodWRKY25	evm.model.scaffold_29.403	4.658	28.662	6.977	9.487
evm.model.scaffold_5.265	DodWRKY41	evm.model.scaffold_5.265	0.78	6.999	0.293	9.237
evm.model.scaffold_35.542	DodWRKY46	evm.model.scaffold_35.542	11.244	19.64	2.143	9.225
evm.model.scaffold_36.110	DodWRKY84	evm.model.scaffold_36.110	1.68	1.128	0	8.298
evm.model.scaffold_176.233	DodWRKY58	evm.model.scaffold_176.233	0.362	2.341	0	7.898
evm.model.scaffold_162.251	DodWRKY80	evm.model.scaffold_162.251	3.023	9.814	0.109	7.836
evm.model.scaffold_100.1493	DodWRKY21	evm.model.scaffold_100.1493	10.873	47.279	0.554	7.497
evm.model.scaffold_28.632	DodWRKY53	evm.model.scaffold_28.632	57.449	7.099	2.126	7.479
evm.model.scaffold_222.1411	DodWRKY10	evm.model.scaffold_222.1411	1.758	8.72	8.897	6.889
evm.model.scaffold_427.67	DodWRKY73	evm.model.scaffold_427.67	12.601	16.601	0	6.212
evm.model.scaffold_40.466	DodWRKY92	evm.model.scaffold_40.466	2.808	65.577	2.548	6.197
evm.model.scaffold_222.609	DodWRKY13	evm.model.scaffold_222.609	19.683	64.838	7.872	5.786
evm.model.scaffold_300.109	DodWRKY33	evm.model.scaffold_300.109	1.463	10.464	0.309	5.478
evm.model.scaffold_5.1920	DodWRKY35	evm.model.scaffold_5.1920	5.355	4.104	0.16	4.825
evm.model.scaffold_28.959	DodWRKY54	evm.model.scaffold_28.959	9.342	2.722	0.11	4.314
evm.model.scaffold_40.110	DodWRKY91	evm.model.scaffold_40.110	0.78	0.113	0	3.576
evm.model.scaffold_419.41	DodWRKY64	evm.model.scaffold_419.41	0.38	12.18	0	3.475
evm.model.scaffold_36.309	DodWRKY86	evm.model.scaffold_36.309	3.972	0.211	0	3.337
evm.model.scaffold_222.547	DodWRKY14	evm.model.scaffold_222.547	1.515	6.154	1.127	3.111
evm.model.scaffold_394.511	DodWRKY43	evm.model.scaffold_394.511	3.431	0.02	0	2.531
evm.model.scaffold_36.488	DodWRKY89	evm.model.scaffold_36.488	71.571	1.438	0.014	2.487
evm.model.scaffold_62.2	DodWRKY78	evm.model.scaffold_62.2	47.374	0	0	2.378
evm.model.scaffold_36.363	DodWRKY87	evm.model.scaffold_36.363	9.826	0.331	0	2.103
evm.model.scaffold_5.1133	DodWRKY38	evm.model.scaffold_5.1133	0.067	2.078	0.03	1.825
evm.model.scaffold_457.270	DodWRKY60	evm.model.scaffold_457.270	0.202	0.023	1.332	1.765
evm.model.scaffold_5.1084	DodWRKY39	evm.model.scaffold_5.1084	8.847	8.04	0	1.723
evm.model.scaffold_36.366	DodWRKY88	evm.model.scaffold_36.366	0	3.738	0	1.67
evm.model.scaffold_5.1900	DodWRKY36	evm.model.scaffold_5.1900	0.067	4.75	0.036	1.656
evm.model.scaffold_28.536	DodWRKY52	evm.model.scaffold_28.536	0.109	0.088	0	1.322
evm.model.scaffold_202.18	DodWRKY9	evm.model.scaffold_202.18	24.543	19.835	0.337	1.145
evm.model.scaffold_457.733	DodWRKY61	evm.model.scaffold_457.733	8.8	4.175	1.945	1.083
evm.model.scaffold_97.606	DodWRKY69	evm.model.scaffold_97.606	0.028	1.444	1.585	0.794
evm.model.scaffold_35.360	DodWRKY45	evm.model.scaffold_35.360	0.488	1.909	0	0.783
evm.model.scaffold_375.720	DodWRKY55	evm.model.scaffold_375.720	0.133	6.087	0.08	0.689
evm.model.scaffold_461.364	DodWRKY49	evm.model.scaffold_461.364	0.195	0.494	0	0.679
evm.model.scaffold_40.753	DodWRKY93	evm.model.scaffold_40.753	3.121	1.191	0.244	0.67
evm.model.scaffold_5.42	DodWRKY42	evm.model.scaffold_5.42	17.765	0.07	0.032	0.636
evm.model.scaffold_222.1195	DodWRKY11	evm.model.scaffold_222.1195	0.639	0.012	4.387	0.517
evm.model.scaffold_427.68	DodWRKY74	evm.model.scaffold_427.68	0.473	0.022	0	0.512
evm.model.scaffold_35.992	DodWRKY48	evm.model.scaffold_35.992	0.549	0.269	0.158	0.48
evm.model.scaffold_97.139	DodWRKY71	evm.model.scaffold_97.139	0.173	0.843	0.644	0.413
evm.model.scaffold_427.65	DodWRKY72	evm.model.scaffold_427.65	0	0.029	0.023	0.394
evm.model.scaffold_39.753	DodWRKY32	evm.model.scaffold_39.753	0.447	0.282	0	0.362
evm.model.scaffold_376.147	DodWRKY81	evm.model.scaffold_376.147	0.577	3.231	0	0.337
evm.model.scaffold_54.136	DodWRKY27	evm.model.scaffold_54.136	0.585	0.054	0.399	0.263
evm.model.scaffold_378.396	DodWRKY8	evm.model.scaffold_378.396	1.163	0	0.017	0.238
evm.model.scaffold_29.660	DodWRKY26	evm.model.scaffold_29.660	0.88	1.486	0.014	0.233
evm.model.scaffold_100.1324	DodWRKY19	evm.model.scaffold_100.1324	0.024	0.027	0	0.198
evm.model.scaffold_111.307	DodWRKY67	evm.model.scaffold_111.307	0.19	0	0	0.091
evm.model.scaffold_37.47	DodWRKY79	evm.model.scaffold_37.47	0.299	0.048	0	0.089
evm.model.scaffold_111.431	DodWRKY68	evm.model.scaffold_111.431	0.226	5.669	0.344	0.088
evm.model.scaffold_39.110	DodWRKY29	evm.model.scaffold_39.110	0.09	0.051	0	0.016
evm.model.scaffold_5.2023	DodWRKY34	evm.model.scaffold_5.2023	0	0.05	0	0.015
evm.model.scaffold_42.400	DodWRKY82	evm.model.scaffold_42.400	0	0	0.012	0.014
evm.model.scaffold_457.739	DodWRKY62	evm.model.scaffold_457.739	0.025	9.908	25.877	0
evm.model.scaffold_39.154	DodWRKY30	evm.model.scaffold_39.154	0	0	1.496	0
evm.model.scaffold_46.930	DodWRKY56	evm.model.scaffold_46.930	0	0	0.036	0
evm.model.scaffold_396.126	DodWRKY4	evm.model.scaffold_396.126	0	45.583	0	0
evm.model.scaffold_100.780	DodWRKY17	evm.model.scaffold_100.780	0	0.696	0	0
evm.model.scaffold_100.817	DodWRKY18	evm.model.scaffold_100.817	0	0	0	0
evm.model.scaffold_29.49	DodWRKY24	evm.model.scaffold_29.49	0	0.072	0	0
evm.model.scaffold_5.1138	DodWRKY37	evm.model.scaffold_5.1138	0	1.872	0	0
evm.model.scaffold_394.470	DodWRKY44	evm.model.scaffold_394.470	0	0	0	0

## Sheet: Table S5
Table S5 Transcript expression of WRKYs in different tissue parts of D. odorifera xylem
Gene ID	Sequence ID	I-TZ	MTZ	ISW	MSW	OSW	Symbol
evm.model.scaffold_51.51	DodWRKY1	10.91	13.7033	16.73	24.79	34.7833	WRKY12
evm.model.scaffold_274.81	DodWRKY2	22.79	25.3733	25.4133	23.7633	26.1233	WRKY4
evm.model.scaffold_396.168	DodWRKY3	10.5575	7.47667	7.00667	4.67667	4.11667	WRKY46
evm.model.scaffold_396.126	DodWRKY4	0	0.0133333	0	0	0	WRKY24
evm.model.scaffold_396.123	DodWRKY5	0.725	0.0633333	0.153333	1.38333	8.02667	WRKY22
evm.model.scaffold_273.232	DodWRKY6	1.2875	1.55	2.10333	1.91	2.46333	WRKY70
evm.model.scaffold_273.323	DodWRKY7	42.0825	25.4	20.6533	15.3967	61.0933	WRKY24
evm.model.scaffold_378.396	DodWRKY8	0	0	0	0.06	0.293333	WRKY49
evm.model.scaffold_202.18	DodWRKY9	268.82	351.793	366.197	537.857	60.2733	WRKY75
evm.model.scaffold_222.1411	DodWRKY10	8.19	10.6667	14.2833	18.59	14.8133	WRKY21
evm.model.scaffold_222.1195	DodWRKY11	0.045	0.0366667	0	0	0.08	WRKY44
evm.model.scaffold_222.621	DodWRKY12	0	0.06	0.383333	0.85	1.35	WRKY35
evm.model.scaffold_222.609	DodWRKY13	289.25	238.367	235.897	301.957	155.547	WRKY23
evm.model.scaffold_222.547	DodWRKY14	58.0225	50.3933	26.6733	3.46333	1.47	WRKY42
evm.model.scaffold_222.107	DodWRKY15	9.0225	36.5833	51.7333	39.1467	210.1	WRKY53
evm.model.scaffold_100.331	DodWRKY16	57.1475	48.7967	41.14	33.9067	38.59	WRKY15
evm.model.scaffold_100.780	DodWRKY17	3.4225	1.1	2.93667	1.13	2.14667	WRKY29
evm.model.scaffold_100.817	DodWRKY18	0.0125	0.133333	0.126667	0.516667	12.0567	WRKY53
evm.model.scaffold_100.1324	DodWRKY19	0.0475	0	0	0	0	WRKY72A
evm.model.scaffold_100.1452	DodWRKY20	25.59	37.4033	37.7367	28.52	14.6033	WRKY4
evm.model.scaffold_100.1493	DodWRKY21	26.6725	23.98	23.7867	25.5467	30.1967	WRKY57
evm.model.scaffold_7.41	DodWRKY22	11.1825	12.8367	14.05	7.05333	11.3833	WRKY4
evm.model.scaffold_7.40	DodWRKY23	10.5625	12.6733	10.3767	7.10333	12.32	WRKY58
evm.model.scaffold_29.49	DodWRKY24	0.0075	0	0	0	0.0533333	WRKY72
evm.model.scaffold_29.403	DodWRKY25	1.8275	1.79667	2.05667	2.62333	3.38	WRKY2
evm.model.scaffold_29.660	DodWRKY26	0.0425	0.02	0	0	0.933333	WRKY27
evm.model.scaffold_54.136	DodWRKY27	0.1975	0.0433333	0.15	0.0233333	0.0433333	WRKY9
evm.model.scaffold_206.628	DodWRKY28	102.005	39.9433	45.25	45.7667	35.9267	WRKY42
evm.model.scaffold_39.110	DodWRKY29	0	0.02	0	0	0.04	WRKY14
evm.model.scaffold_39.154	DodWRKY30	0	0	0	0	0	WRKY48
evm.model.scaffold_39.537	DodWRKY31	18.015	28.9467	36.89	57.2133	63.26	WRKY11
evm.model.scaffold_39.753	DodWRKY32	0.0225	0	0.02	0.01	0.00666667	WRKY6
evm.model.scaffold_300.109	DodWRKY33	1.09	0.16	0.143333	0.123333	0.946667	WRKY6
evm.model.scaffold_5.2023	DodWRKY34	0	0	0	0	0.01	WRKY72A
evm.model.scaffold_5.1920	DodWRKY35	0.445	0.0833333	0.0733333	0.14	0.603333	WRKY4
evm.model.scaffold_5.1900	DodWRKY36	11.4675	20.2433	18.7467	15.7367	10.7267	WRKY57
evm.model.scaffold_5.1138	DodWRKY37	1.8125	0.406667	0.34	0.01	0	WRKY9
evm.model.scaffold_5.1133	DodWRKY38	0.4525	0.8	0.996667	1.91667	5.69	WRKY35
evm.model.scaffold_5.1084	DodWRKY39	30.395	22.33	18.6133	9.16667	10.5233	WRKY28
evm.model.scaffold_5.275	DodWRKY40	0.115	0.186667	0.15	1.75667	2.43667	WRKY51
evm.model.scaffold_5.265	DodWRKY41	15.5225	22.9867	26.63	28.32	28.3167	WRKY13
evm.model.scaffold_5.42	DodWRKY42	0.015	0.0466667	0	0.0433333	0.283333	WRKY75
evm.model.scaffold_394.511	DodWRKY43	0	0	0	0	0.05	WRKY29
evm.model.scaffold_394.470	DodWRKY44	35.2325	73.9967	73.0467	57.93	291.647	WRKY53
evm.model.scaffold_35.360	DodWRKY45	1.595	0.996667	1.02	0.206667	2.94333	WRKY53
evm.model.scaffold_35.542	DodWRKY46	42.34	22.8033	21.64	22.4	34.5533	WRKY24
evm.model.scaffold_35.869	DodWRKY47	4.4425	6.31	6.85667	7.6	9.59667	WRKY20
evm.model.scaffold_35.992	DodWRKY48	0.0075	0.01	0	0	0	WRKY6
evm.model.scaffold_461.364	DodWRKY49	3.745	0.0433333	0.2	0.133333	0.346667	WRKY72A
evm.model.scaffold_28.120	DodWRKY50	9.9175	17.94	19.7933	25.3767	23.7767	WRKY32
evm.model.scaffold_28.338	DodWRKY51	28.7875	45.2667	69.7467	117.057	135.67	WRKY11
evm.model.scaffold_28.536	DodWRKY52	0.025	0	0	0	0	WRKY42
evm.model.scaffold_28.632	DodWRKY53	64.67	6	3.46667	3.18	2.25667	WRKY48
evm.model.scaffold_28.959	DodWRKY54	8.2275	0.816667	0.413333	0.236667	0.496667	WRKY6
evm.model.scaffold_375.720	DodWRKY55	0.065	0.0366667	0	0.256667	1.34667	WRKY27
evm.model.scaffold_46.930	DodWRKY56	0.795	1.02667	1.57	2.04	1.59667	WRKY23
evm.model.scaffold_290.510	DodWRKY57	89.8725	89.7167	53.3733	30.8667	53.6	WRKY40
evm.model.scaffold_176.233	DodWRKY58	42.3925	21.2167	18.51	22.6533	19.8633	WRKY12
evm.model.scaffold_416.617	DodWRKY59	46.46	73.09	82.3367	79.53	84.3767	WRKY21
evm.model.scaffold_457.270	DodWRKY60	0	0	0	0.0233333	0.483333	WRKY24
evm.model.scaffold_457.733	DodWRKY61	3.305	1.23333	1.36	1.47	3.09333	WRKY22
evm.model.scaffold_457.739	DodWRKY62	0.19	0.0566667	0	0	0	WRKY43
evm.model.scaffold_419.257	DodWRKY63	19.6025	42.5467	33.3167	21.7067	92.3267	WRKY53
evm.model.scaffold_419.41	DodWRKY64	0.015	0	0	0	0	WRKY70
evm.model.scaffold_111.93	DodWRKY65	39.4975	35.0667	31.3267	28.0967	35.03	WRKY1
evm.model.scaffold_111.257	DodWRKY66	5.835	6.79667	7.52333	8.19667	9.13667	WRKY20
evm.model.scaffold_111.307	DodWRKY67	0.0225	0.146667	0.06	0	0	WRKY6
evm.model.scaffold_111.431	DodWRKY68	107.362	103.43	76.5167	36.1967	18.1233	WRKY71
evm.model.scaffold_97.606	DodWRKY69	6.775	3.2	2.70333	0.303333	0.666667	WRKY24
evm.model.scaffold_97.157	DodWRKY70	65.025	77.31	87.0833	98.1367	162.243	WRKY24
evm.model.scaffold_97.139	DodWRKY71	2.1625	1.97667	1.23	1.07333	0.976667	WRKY58
evm.model.scaffold_427.65	DodWRKY72	0	0	0	0	0	WRKY70
evm.model.scaffold_427.67	DodWRKY73	0	0.00666667	0.0233333	0.0166667	0	WRKY70
evm.model.scaffold_427.68	DodWRKY74	0	0	0	0.03	0	WRKY55
evm.model.scaffold_61.43	DodWRKY75	0.13	0.463333	1.18333	2.66667	21.46	WRKY53
evm.model.scaffold_9.150	DodWRKY76	5.2825	4.61667	3.00333	3.61333	8.74667	WRKY11
evm.model.scaffold_62.3	DodWRKY77	0	0	0	0.02	0	WRKY40
evm.model.scaffold_62.2	DodWRKY78	0	0	0	0.0133333	0	WRKY40
evm.model.scaffold_37.47	DodWRKY79	0	0	0	0	0.4	WRKY50
evm.model.scaffold_162.251	DodWRKY80	8.015	32.8933	53.43	50.2	37.2067	WRKY7
evm.model.scaffold_376.147	DodWRKY81	32.375	24.0867	19.5667	6.38	1.08333	WRKY75
evm.model.scaffold_42.400	DodWRKY82	0.03	0.0266667	0.0233333	0	0.01	WRKY72A
evm.model.scaffold_142.498	DodWRKY83	3.5775	2.4	1.94	3.34333	15.65	WRKY11
evm.model.scaffold_36.110	DodWRKY84	0.0025	0.0266667	0	0.346667	0	WRKY53
evm.model.scaffold_36.308	DodWRKY85	0.075	0.136667	0.186667	0.263333	0.0533333	WRKY70
evm.model.scaffold_36.309	DodWRKY86	0.025	0.0666667	0	0.0666667	0.01	WRKY55
evm.model.scaffold_36.363	DodWRKY87	0	0	0	0	0	WRKY51
evm.model.scaffold_36.366	DodWRKY88	25.14	31.1367	31.9	37.9533	44.3967	WRKY13
evm.model.scaffold_36.488	DodWRKY89	4.155	0.46	0.0633333	0.303333	0.293333	WRKY18
evm.model.scaffold_36.583	DodWRKY90	2.6125	1.07	0.336667	4.00333	8.94	WRKY50
evm.model.scaffold_40.110	DodWRKY91	0	0	0	0	0	WRKY38
evm.model.scaffold_40.466	DodWRKY92	46.02	43.9767	39.7367	35.8267	21.2	WRKY69
evm.model.scaffold_40.753	DodWRKY93	2.93	4.32	2.89	1.80333	1.72333	WRKY6
evm.model.scaffold_40.1663	DodWRKY94	8.1425	12.9067	18.95	48.9	31.9933	WRKY40
